# Supplementary material for: An artificial metalloenzyme biosensor can detect ethylene gas in fruits and Arabidopsis leaves
Source: Nat Commun. 2019 Dec 17;10:5746. doi: 10.1038/s41467-019-13758-2 (PMC6917813; doi:10.1038/s41467-019-13758-2)
Supplement: Supplementary file 4 — Source Data [file 41467_2019_13758_MOESM4_ESM.xlsx]

## Sheet: Fig 2
	Source Data Figure 2b								Source Data Figure 2c							Source Data Figure 2d					Source Data Figure 2e						Source Data Figure 2f											Source Data Figure 2g
				Fluorescent Intensity							Fluorescent Intensity							Ellipticity			Volume of		Normalized Fluorescence				Time					Normalized Fluorescence									Normalized Fluorescence
	Wavelength	0.1	0.2	0.3	0.4	0.5	0.6			alb-Ru			AEP			Wavelength	albumin	alb-Ru	AEP		ethylene						(min)		AEP + ethylene			AEP			RuQ + ethylene			terpinolene	pinene	farnesol	citronellol	myrcene	limonene	ethylene
	(nm)	Diox in H2O	Diox in H2O	Diox in H2O	Diox in H2O	Diox in H2O	Diox in H2O		291	265.1	281.2	74.37	75.03	76.14		(nm)					(µl)	AEP + ethylene		AEP			0	0	0	0	0	0	0	0	0	0		-1.37033	1.37067	3.04867	15.7507	20.6347	36.1927	121.815
	445	17.2453	20.5253	28.578	38.4765	51.6119	65.2962									250	-0.17214	-0.104226	-0.104226		1000	94.077	126.68	2.07853	4.26196		10	64.4877	49.8246	38.5614	11.577	9.6135	5.163	-1.0708	-0.1278	4.5683		-1.36933	1.31667	1.17967	8.70867	15.7937	31.6987	108.166
	445.5	17.1234	20.5372	29.0295	39.2383	53.6385	67.6052									249.9	-0.148553	-0.0861705	-0.0861705		500	46.715	49.895	1.57367	3.35907		30	83.4047	66.6361	51.2874	20.371	21.996	22.461	34.2079	37.1544	39.7179		0.630667	0.163667	1.73067	9.37367	14.6147	39.8317	95.9174
	446	17.0308	20.7163	29.4402	40.3187	55.3168	70.1836									249.8	-0.141611	-0.0870715	-0.0870715		200	23.637	21.647	2.1655	4.9089		60	121.815	108.166	95.9174	29.825	24.3205	19.616	44.4029	48.0644	51.6829
	446.5	17.0271	21.0057	30.1745	41.8343	57.3883	72.5629									249.7	-0.148197	-0.0888223	-0.0888223		100	12.345	15.57	3.9971	6.5375		120	148.81	134.03	120.049	32.731	28.7702	25.697	60.2999	61.6424	60.5309
	447	17.0749	21.1813	30.9385	43.4961	59.2777	75.3595									249.6	-0.165693	-0.10877	-0.10877		50	12.038	11.585	2.7367	5.0796		180	175.353	163.989	153.825	34.199	42.9785	55.158	74.4399	79.3929	82.2629
	447.5	17.1185	21.3806	31.7355	45.2591	61.4562	78.0172									249.5	-0.196997	-0.149608	-0.149608
	448	17.2058	21.6698	32.5815	46.5842	63.8909	80.6643									249.4	-0.184588	-0.127887	-0.127887
	448.5	17.4166	21.9404	33.5769	48.3835	66.1896	83.3186									249.3	-0.191998	-0.156997	-0.156997
	449	17.7183	22.3185	34.4852	50.1187	68.6525	86.0244									249.2	-0.198443	-0.187495	-0.187495
	449.5	17.9025	22.8526	35.6059	52.0916	71.2795	89.2153									249.1	-0.207404	-0.186979	-0.186979
	450	18.0958	23.3825	36.7817	54.012	73.8316	92.4257									249	-0.20939	-0.154006	-0.154006
	450.5	18.2665	24.0101	38.0249	55.7579	76.4676	95.6605									248.9	-0.209901	-0.153251	-0.153251
	451	18.4822	24.4909	39.1539	57.8011	79.0939	98.6641									248.8	-0.257139	-0.181859	-0.181859
	451.5	18.88	25.1719	40.3126	59.6334	81.5948	101.99									248.7	-0.257529	-0.186605	-0.186605
	452	19.1378	25.8534	41.4442	61.442	83.8725	104.766									248.6	-0.248712	-0.176332	-0.176332
	452.5	19.4623	26.4781	43.0256	63.7888	86.4615	107.905									248.5	-0.263137	-0.200414	-0.200414
	453	19.8349	26.9814	44.1638	65.5751	88.954	110.559									248.4	-0.283501	-0.19543	-0.19543
	453.5	20.2323	27.4914	45.5232	67.9325	91.6423	113.459									248.3	-0.28678	-0.185971	-0.185971
	454	20.6385	28.1887	46.5373	69.5267	94.4173	116.009									248.2	-0.292928	-0.197748	-0.197748
	454.5	20.8532	28.9758	47.8109	71.5717	97.1003	119.114									248.1	-0.306784	-0.195772	-0.195772
	455	21.1227	29.6027	49.1108	73.3995	99.7554	121.595									248	-0.295738	-0.201002	-0.201002
	455.5	21.3868	30.4801	50.5386	75.3367	101.653	124.627									247.9	-0.312966	-0.1959	-0.1959
	456	21.8629	31.085	51.9641	77.2707	104.257	127.038									247.8	-0.300535	-0.209964	-0.209964
	456.5	22.1166	31.538	53.3273	79.3201	106.614	129.75									247.7	-0.296984	-0.186396	-0.186396
	457	22.4155	32.1582	54.5415	81.2401	109.217	132.311									247.6	-0.317035	-0.235344	-0.235344
	457.5	22.6734	32.5133	55.8584	83.1699	111.532	134.763									247.5	-0.336511	-0.25078	-0.25078
	458	22.9245	33.1327	57.0328	84.7822	113.611	136.626									247.4	-0.341297	-0.257856	-0.257856
	458.5	23.2883	33.8365	58.4145	86.5727	115.62	138.332									247.3	-0.352049	-0.302151	-0.302151
	459	23.5451	34.441	59.6062	88.0352	117.785	140.129									247.2	-0.358685	-0.299115	-0.299115
	459.5	23.7935	34.8602	60.7659	89.7798	119.439	142.518									247.1	-0.383765	-0.307793	-0.307793
	460	24.0383	35.3225	61.9873	91.6405	121.173	144.394									247	-0.390138	-0.296424	-0.296424
	460.5	24.052	35.4071	62.7781	93.2476	123.12	145.913									246.9	-0.383537	-0.302606	-0.302606
	461	24.0671	35.7771	63.7632	95.029	124.826	147.131									246.8	-0.388092	-0.307643	-0.307643
	461.5	24.1532	36.1394	64.5856	96.1206	126.738	148.305									246.7	-0.42157	-0.346819	-0.346819
	462	24.2306	36.5559	65.4592	97.1875	128.12	149.155									246.6	-0.452189	-0.393031	-0.393031
	462.5	24.3161	36.8161	66.0572	98.3089	129.396	150.009									246.5	-0.489046	-0.436938	-0.436938
	463	24.4435	36.9251	66.8621	99.2812	130.618	150.699									246.4	-0.513503	-0.454046	-0.454046
	463.5	24.444	37.239	67.5097	100.293	131.543	151.865									246.3	-0.5674	-0.491685	-0.491685
	464	24.5459	37.5641	68.3316	101.447	132.361	152.922									246.2	-0.593827	-0.526533	-0.526533
	464.5	24.5182	37.6806	68.9607	102.554	133.062	153.425									246.1	-0.617976	-0.544402	-0.544402
	465	24.4932	37.9987	69.589	103.534	133.657	153.822									246	-0.610919	-0.544188	-0.544188
	465.5	24.6327	38.5241	69.9857	104.344	134.394	153.966									245.9	-0.610252	-0.540132	-0.540132
	466	24.939	38.9374	70.6012	104.704	134.7	154.272									245.8	-0.630073	-0.566511	-0.566511
	466.5	25.2407	39.4144	71.3379	104.93	135.416	154.29									245.7	-0.641721	-0.569475	-0.569475
	467	25.2838	39.669	72.0421	105.238	135.491	154.035									245.6	-0.674166	-0.565966	-0.565966
	467.5	25.3421	39.8491	72.7354	105.619	135.768	153.927									245.5	-0.712591	-0.603409	-0.603409
	468	25.3248	40.16	73.0093	106.111	136.052	154.084									245.4	-0.766698	-0.636765	-0.636765
	468.5	25.505	40.1914	73.3282	106.127	136.159	153.591									245.3	-0.762439	-0.678659	-0.678659
	469	25.4273	40.222	73.374	106.457	136.236	153.032									245.2	-0.786067	-0.695644	-0.695644
	469.5	25.6211	40.2052	73.594	106.7	135.978	151.749									245.1	-0.79503	-0.711941	-0.711941
	470	25.6019	40.4266	73.6222	106.676	135.63	151.035									245	-0.80207	-0.719521	-0.719521
	470.5	25.5503	40.7151	73.9245	106.332	134.924	150.231									244.9	-0.808435	-0.724993	-0.724993
	471	25.5696	40.686	73.9609	106.184	134.327	149.859									244.8	-0.832156	-0.735813	-0.735813
	471.5	25.4234	40.7393	74.1205	105.513	133.279	149.054									244.7	-0.817653	-0.747802	-0.747802
	472	25.555	40.6382	73.7892	105.156	132.908	147.713									244.6	-0.842399	-0.771119	-0.771119
	472.5	25.4743	40.687	73.2521	104.966	132.122	145.935									244.5	-0.882563	-0.801477	-0.801477
	473	25.3557	40.7293	73.0729	104.342	131.208	144.312									244.4	-0.927345	-0.851388	-0.851388
	473.5	25.0361	40.7002	72.6917	103.473	130.048	142.629									244.3	-0.968215	-0.883122	-0.883122
	474	24.9706	40.306	72.1886	102.884	129.058	141.323									244.2	-0.992918	-0.904682	-0.904682
	474.5	24.8119	39.9092	71.4463	102.033	127.728	139.775									244.1	-1.02087	-0.938711	-0.938711
	475	24.6611	39.5946	71.1523	101.436	126.448	138.388									244	-1.0372	-0.927791	-0.927791
	475.5	24.533	39.4355	70.8558	100.235	125.207	136.363									243.9	-1.04578	-0.961453	-0.961453
	476	24.3179	39.2743	70.8987	99.4985	123.763	134.552									243.8	-1.12752	-1.02745	-1.02745
	476.5	24.2149	39.0119	70.1428	98.5643	122.384	132.863									243.7	-1.17254	-1.05951	-1.05951
	477	24.2088	38.5154	69.459	97.5529	120.741	131.022									243.6	-1.18948	-1.0921	-1.0921
	477.5	24.1114	38.1245	68.531	96.1043	119.084	129.045									243.5	-1.22897	-1.13242	-1.13242
	478	23.8371	37.5982	67.7788	94.7175	117.47	127.321									243.4	-1.26927	-1.16658	-1.16658
	478.5	23.532	37.5141	67.1196	93.5894	115.993	125.487									243.3	-1.30489	-1.20417	-1.20417
	479	23.4754	37.2864	66.6113	92.5968	114.56	123.7									243.2	-1.32288	-1.2068	-1.2068
	479.5	23.087	37.1321	65.9628	91.7688	113.12	121.914									243.1	-1.37573	-1.24264	-1.24264
	480	23.0731	36.7339	65.4821	90.6609	111.325	120.407									243	-1.40232	-1.2623	-1.2623
	480.5	22.9331	36.1304	64.9172	89.6654	109.834	118.741									242.9	-1.44185	-1.30812	-1.30812
	481	22.6669	35.785	64.0243	88.3161	108.045	117.166									242.8	-1.48228	-1.3453	-1.3453
	481.5	22.5107	35.4013	63.1911	87.2792	106.633	115.304									242.7	-1.53513	-1.41523	-1.41523
	482	22.2289	35.0386	62.2758	85.8723	104.995	113.6									242.6	-1.579	-1.43005	-1.43005
	482.5	22.0007	34.557	61.3791	84.6473	103.742	111.444									242.5	-1.63041	-1.50392	-1.50392
	483	21.8899	34.1463	60.6027	83.368	102.24	109.949									242.4	-1.69772	-1.56214	-1.56214
	483.5	21.7889	33.8878	59.7693	82.1374	100.71	108.49									242.3	-1.75653	-1.61717	-1.61717
	484	21.6786	33.5325	59.1827	80.9416	99.4731	106.961									242.2	-1.80763	-1.68571	-1.68571
	484.5	21.4168	33.1187	58.3374	80.0182	98.2064	105.447									242.1	-1.8554	-1.73043	-1.73043
	485	21.2794	32.7069	57.8037	79.1601	96.8553	103.547									242	-1.88965	-1.77591	-1.77591
	485.5	20.9759	32.3555	56.8009	78.1498	95.4874	101.622									241.9	-1.94649	-1.84135	-1.84135
	486	20.915	31.8288	56.1396	77.2798	94.0254	99.5416									241.8	-2.01973	-1.90936	-1.90936
	486.5	20.6135	31.5515	55.3143	75.9283	92.3813	98.0973									241.7	-2.04625	-1.90428	-1.90428
	487	20.2381	31.0359	54.5404	74.9976	90.7144	96.7689									241.6	-2.06071	-1.95629	-1.95629
	487.5	19.8364	31.0396	54.0496	73.3645	89.3396	95.4973									241.5	-2.15558	-2.0428	-2.0428
	488	19.5662	30.5517	53.488	72.1609	88.0081	94.0121									241.4	-2.20792	-2.13181	-2.13181
	488.5	19.3974	30.4153	52.8977	71.4003	86.8865	92.624									241.3	-2.29418	-2.20811	-2.20811
	489	19.1936	29.8804	51.8915	70.3582	85.6188	91.0746									241.2	-2.34745	-2.26777	-2.26777
	489.5	18.9308	29.6072	51.0395	69.524	84.5187	89.8927									241.1	-2.47089	-2.36497	-2.36497
	490	18.8109	29.2609	50.3199	68.3789	83.2229	88.57									241	-2.52351	-2.41022	-2.41022
	490.5	18.7098	28.9336	49.9574	67.2068	82.0879	87.8143									240.9	-2.5826	-2.46215	-2.46215
	491	18.6583	28.6111	49.2379	66.4449	80.9087	86.8276									240.8	-2.63239	-2.50292	-2.50292
	491.5	18.3368	28.288	48.5568	65.8116	79.7342	85.2384									240.7	-2.70004	-2.55781	-2.55781
	492	18.0424	27.882	47.7612	65.2287	78.8579	83.95									240.6	-2.75553	-2.63191	-2.63191
	492.5	17.7798	27.5572	47.1011	64.7264	77.9245	82.8046									240.5	-2.83006	-2.69195	-2.69195
	493	17.6123	27.0733	46.6666	63.7817	77.223	81.6309									240.4	-2.90803	-2.80077	-2.80077
	493.5	17.6473	26.8229	46.1719	62.9463	75.9673	80.4323									240.3	-2.95941	-2.85496	-2.85496
	494	17.5021	26.3832	45.8475	62.0377	74.9847	78.8592									240.2	-2.9921	-2.91522	-2.91522
	494.5	17.2588	26.1919	45.4402	61.1338	73.6991	77.7896									240.1	-3.09494	-3.00044	-3.00044
	495	17.1595	26.0542	44.8104	60.2645	72.776	77.0688									240	-3.20648	-3.11052	-3.11052
	495.5	17.038	25.8852	44.1824	59.6539	71.6301	76.1425									239.9	-3.28442	-3.18502	-3.18502
	496	16.8989	25.7376	43.8085	59.1068	70.8288	75.1114									239.8	-3.36936	-3.28507	-3.28507
	496.5	16.6227	25.3358	43.1491	58.4775	69.9877	74.1322									239.7	-3.44364	-3.35494	-3.35494
	497	16.3602	24.9202	42.7288	57.8351	69.1672	73.1016									239.6	-3.5085	-3.41648	-3.41648
	497.5	16.0723	24.4554	42.1544	57.1482	68.1575	71.9685									239.5	-3.5629	-3.44849	-3.44849
	498	15.7788	24.2551	41.7667	56.5549	67.3577	70.8718									239.4	-3.64953	-3.56353	-3.56353
	498.5	15.6536	24.0714	41.3321	56.0082	66.6148	69.9302									239.3	-3.7233	-3.66051	-3.66051
	499	15.6524	23.8649	40.7888	55.2038	65.7501	69.2185									239.2	-3.78823	-3.74031	-3.74031
	499.5	15.4726	23.5136	40.25	54.5485	64.8833	68.2927									239.1	-3.85155	-3.79996	-3.79996
	500	15.3276	23.0846	39.7625	53.6296	63.9435	67.4591									239	-3.9525	-3.88542	-3.88542
	500.5	15.1964	22.9799	39.142	53.1345	63.0824	66.5635									238.9	-4.02509	-3.9424	-3.9424
	501	15.1744	22.6776	38.5112	52.1817	62.1811	65.7544									238.8	-4.08185	-4.00686	-4.00686
	501.5	14.9363	22.3747	37.7677	51.4404	61.1297	64.7177									238.7	-4.14274	-4.06546	-4.06546
	502	14.7513	22.1226	37.3991	50.9232	60.1864	63.4324									238.6	-4.24783	-4.15049	-4.15049
	502.5	14.4717	21.909	37.2552	50.0845	59.3878	62.6219									238.5	-4.29487	-4.21834	-4.21834
	503	14.3878	21.6757	36.9187	49.2616	59.0704	61.8618									238.4	-4.36783	-4.29094	-4.29094
	503.5	14.2616	21.3542	36.5597	48.6386	58.2431	60.9518									238.3	-4.42505	-4.37264	-4.37264
	504	14.1834	20.9884	36.0857	48.0971	57.207	59.9227									238.2	-4.52202	-4.47595	-4.47595
	504.5	13.9094	20.9597	35.9455	47.4804	56.1626	58.9243									238.1	-4.65427	-4.56644	-4.56644
	505	13.7617	20.6348	35.3663	46.678	55.3662	58.3931									238	-4.73901	-4.64792	-4.64792
	505.5	13.4525	20.3382	34.8515	46.0155	54.8622	57.5325									237.9	-4.84208	-4.71762	-4.71762
	506	13.4212	20.0736	34.159	45.2087	54.176	56.9648									237.8	-4.90983	-4.8094	-4.8094
	506.5	13.2074	19.9152	33.8148	44.524	53.4486	55.9256									237.7	-5.01123	-4.92717	-4.92717
	507	13.0903	19.7592	33.4067	43.8898	52.609	54.9653									237.6	-5.08599	-5.01465	-5.01465
	507.5	13.0779	19.6097	33.0497	43.4126	51.8231	54.1751									237.5	-5.18405	-5.11539	-5.11539
	508	13.0814	19.4358	32.4494	42.7076	50.8334	53.5075									237.4	-5.3106	-5.21753	-5.21753
	508.5	12.9744	19.2333	31.9624	41.9336	50.2457	52.5881									237.3	-5.40102	-5.3109	-5.3109
	509	12.8303	18.9252	31.5889	41.6885	49.3068	51.7585									237.2	-5.48286	-5.39344	-5.39344
	509.5	12.5917	18.635	31.2588	41.1736	48.7561	50.9974									237.1	-5.60215	-5.51512	-5.51512
	510	12.3282	18.4762	30.7571	40.6772	47.9017	50.2197									237	-5.73057	-5.63321	-5.63321
	510.5	12.097	18.5169	30.3603	40.1588	47.3406	49.53									236.9	-5.844	-5.7669	-5.7669
	511	11.9863	18.1664	29.7392	39.4615	46.8339	48.8105									236.8	-5.97071	-5.87361	-5.87361
	511.5	11.9692	17.8896	29.5255	39.0777	46.0514	48.0303									236.7	-6.07099	-5.94905	-5.94905
	512	11.8835	17.6049	29.1125	38.3938	45.4136	47.2316									236.6	-6.19029	-6.06311	-6.06311
	512.5	11.6379	17.3276	28.6956	37.7813	44.69	46.3336									236.5	-6.29396	-6.18134	-6.18134
	513	11.4928	17.2838	28.2604	37.0633	43.9834	45.4616									236.4	-6.40099	-6.30162	-6.30162
	513.5	11.3786	17.1125	27.9729	36.5967	43.3463	44.6731									236.3	-6.46111	-6.3881	-6.3881
	514	11.3369	16.7738	27.6495	36.0086	42.5378	44.0936									236.2	-6.60813	-6.50774	-6.50774
	514.5	11.342	16.4766	27.2648	35.5534	41.9665	43.2086									236.1	-6.72374	-6.59554	-6.59554
	515	11.2043	16.2521	26.8706	34.9797	41.3296	42.4276									236	-6.86573	-6.73526	-6.73526
	515.5	11.0183	15.9264	26.4556	34.3285	40.793	41.7169									235.9	-6.97834	-6.87092	-6.87092
	516	10.7902	15.8194	26.1719	34.0613	39.9865	41.0727									235.8	-7.05391	-6.93461	-6.93461
	516.5	10.6688	15.7473	25.9302	33.563	39.2763	40.4371									235.7	-7.16466	-7.02593	-7.02593
	517	10.5756	15.6553	25.4727	33.0618	38.5245	39.7066									235.6	-7.30128	-7.13505	-7.13505
	517.5	10.5327	15.4466	25.0031	32.3945	38.0299	38.9472									235.5	-7.41183	-7.23465	-7.23465
	518	10.4122	15.1683	24.4742	31.7584	37.4079	38.4522									235.4	-7.52479	-7.35831	-7.35831
	518.5	10.3438	14.8112	24.0659	31.1467	36.8404	37.6824									235.3	-7.66936	-7.50707	-7.50707
	519	10.19	14.7509	23.7334	30.8568	36.1076	37.1499									235.2	-7.75512	-7.59751	-7.59751
	519.5	10.0536	14.5434	23.5529	30.2791	35.335	36.5108									235.1	-7.95488	-7.77054	-7.77054
	520	10.0575	14.3687	23.1497	29.8712	34.8644	36.0621									235	-8.09939	-7.94172	-7.94172
	520.5	10.0182	14.1773	22.7994	29.334	34.264	35.3187									234.9	-8.22574	-8.07362	-8.07362
	521	9.85229	13.9358	22.4411	28.824	33.7364	34.479									234.8	-8.3867	-8.23644	-8.23644
	521.5	9.67149	13.6552	22.1092	28.324	33.0262	33.8376									234.7	-8.5158	-8.36073	-8.36073
	522	9.47389	13.4005	21.8849	28.0358	32.1909	33.3161									234.6	-8.68121	-8.50769	-8.50769
	522.5	9.37077	13.3582	21.4986	27.569	31.7407	32.7197									234.5	-8.82818	-8.69305	-8.69305
	523	9.35063	13.2671	21.078	27.1012	31.0769	32.269									234.4	-8.98621	-8.85617	-8.85617
	523.5	9.23732	13.2945	20.6717	26.5539	30.6333	31.5921									234.3	-9.15526	-8.99902	-8.99902
	524	9.09106	12.9822	20.2993	26.0401	30.0005	30.9063									234.2	-9.28209	-9.12041	-9.12041
	524.5	8.95141	12.739	20.0829	25.7244	29.53	30.4141									234.1	-9.43909	-9.30162	-9.30162
	525	8.88521	12.468	19.8401	25.2426	28.9899	29.8203									234	-9.59373	-9.45462	-9.45462
	525.5	8.82878	12.3912	19.4554	24.9061	28.4996	29.4581									233.9	-9.74174	-9.64105	-9.64105
	526	8.7621	12.2811	19.0907	24.4449	28.0944	28.7372									233.8	-9.9006	-9.83244	-9.83244
	526.5	8.61396	12.0967	18.8002	24.0333	27.6079	28.177									233.7	-10.0543	-9.99462	-9.99462
	527	8.54344	11.8807	18.6648	23.6467	27.1796	27.6512									233.6	-10.2208	-10.1892	-10.1892
	527.5	8.38544	11.593	18.327	23.1214	26.6484	27.1795									233.5	-10.3497	-10.349	-10.349
	528	8.32556	11.4983	17.9074	22.7889	26.3159	26.7132									233.4	-10.5043	-10.5102	-10.5102
	528.5	8.2106	11.4127	17.7018	22.4941	25.8472	26.2246									233.3	-10.6265	-10.6417	-10.6417
	529	8.1275	11.3675	17.4159	22.0878	25.4318	25.6786									233.2	-10.7786	-10.7936	-10.7936
	529.5	7.94773	11.241	17.1976	21.61	24.8194	25.3552									233.1	-10.9172	-10.9278	-10.9278
	530	7.9147	11.0596	16.9803	20.9153	24.4758	24.9266									233	-11.0486	-11.0529	-11.0529
	530.5	7.84955	10.8322	16.631	20.2193	23.9584	24.6066									232.9	-11.16	-11.1494	-11.1494
	531	7.75037	10.6658	16.3833	19.9493	23.6806	24.2113									232.8	-11.3391	-11.2839	-11.2839
	531.5	7.62062	10.4783	16.1213	19.8315	23.1846	23.8647									232.7	-11.4269	-11.3974	-11.3974
	532	7.58063	10.3131	15.904	19.6682	22.6382	23.3542									232.6	-11.5885	-11.5792	-11.5792
	532.5	7.48226	10.2175	15.7192	19.3333	22.1828	22.7987									232.5	-11.6939	-11.6984	-11.6984
	533	7.3667	10.1164	15.5606	19.0129	21.8328	22.3677									232.4	-11.8146	-11.8027	-11.8027
	533.5	7.29118	9.95679	15.3127	18.6626	21.4807	22.0251									232.3	-11.9887	-11.9741	-11.9741
	534	7.23949	9.78881	14.9262	18.3754	21.1557	21.6909									232.2	-12.1537	-12.1161	-12.1161
	534.5	7.2272	9.55993	14.6358	18.0489	20.6977	21.268									232.1	-12.2571	-12.2506	-12.2506
	535	7.13878	9.57539	14.3718	17.8143	20.3222	20.875									232	-12.4092	-12.4212	-12.4212
																231.9	-12.5756	-12.5762	-12.5762
																231.8	-12.7516	-12.7503	-12.7503
																231.7	-12.9212	-12.8861	-12.8861
																231.6	-13.0946	-13.0881	-13.0881
																231.5	-13.2679	-13.2558	-13.2558
																231.4	-13.3916	-13.3883	-13.3883
																231.3	-13.5858	-13.5416	-13.5416
																231.2	-13.7596	-13.7027	-13.7027
																231.1	-13.946	-13.8852	-13.8852
																231	-14.0872	-14.0711	-14.0711
																230.9	-14.2741	-14.2397	-14.2397
																230.8	-14.4401	-14.4035	-14.4035
																230.7	-14.5829	-14.5491	-14.5491
																230.6	-14.7003	-14.7248	-14.7248
																230.5	-14.9089	-14.8889	-14.8889
																230.4	-15.0552	-15.006	-15.006
																230.3	-15.2659	-15.1899	-15.1899
																230.2	-15.3942	-15.3475	-15.3475
																230.1	-15.6022	-15.5415	-15.5415
																230	-15.7885	-15.7283	-15.7283
																229.9	-16.0246	-15.9438	-15.9438
																229.8	-16.1832	-16.1149	-16.1149
																229.7	-16.3283	-16.2492	-16.2492
																229.6	-16.5178	-16.4203	-16.4203
																229.5	-16.7442	-16.6108	-16.6108
																229.4	-16.8995	-16.7509	-16.7509
																229.3	-17.0353	-16.8804	-16.8804
																229.2	-17.2111	-17.0697	-17.0697
																229.1	-17.3853	-17.2423	-17.2423
																229	-17.5376	-17.3987	-17.3987
																228.9	-17.7034	-17.5711	-17.5711
																228.8	-17.8621	-17.7208	-17.7208
																228.7	-17.9986	-17.9213	-17.9213
																228.6	-18.1361	-18.0406	-18.0406
																228.5	-18.3154	-18.2161	-18.2161
																228.4	-18.4647	-18.3606	-18.3606
																228.3	-18.6478	-18.5361	-18.5361
																228.2	-18.8322	-18.729	-18.729
																228.1	-18.955	-18.8601	-18.8601
																228	-19.0798	-18.9724	-18.9724
																227.9	-19.2167	-19.0993	-19.0993
																227.8	-19.3226	-19.287	-19.287
																227.7	-19.4772	-19.4126	-19.4126
																227.6	-19.606	-19.5454	-19.5454
																227.5	-19.7501	-19.6824	-19.6824
																227.4	-19.8732	-19.8034	-19.8034
																227.3	-20.0265	-19.9407	-19.9407
																227.2	-20.1958	-20.1007	-20.1007
																227.1	-20.3272	-20.2253	-20.2253
																227	-20.4466	-20.3607	-20.3607
																226.9	-20.5564	-20.4918	-20.4918
																226.8	-20.6958	-20.5976	-20.5976
																226.7	-20.7996	-20.7035	-20.7035
																226.6	-20.9497	-20.8442	-20.8442
																226.5	-21.0257	-20.9323	-20.9323
																226.4	-21.1833	-21.0467	-21.0467
																226.3	-21.2688	-21.1319	-21.1319
																226.2	-21.3701	-21.2538	-21.2538
																226.1	-21.4445	-21.3487	-21.3487
																226	-21.5353	-21.4297	-21.4297
																225.9	-21.6472	-21.56	-21.56
																225.8	-21.721	-21.6541	-21.6541
																225.7	-21.8111	-21.764	-21.764
																225.6	-21.8995	-21.8334	-21.8334
																225.5	-21.9922	-21.9302	-21.9302
																225.4	-22.0706	-21.9967	-21.9967
																225.3	-22.179	-22.1022	-22.1022
																225.2	-22.2538	-22.1471	-22.1471
																225.1	-22.3446	-22.2425	-22.2425
																225	-22.4317	-22.3285	-22.3285
																224.9	-22.4911	-22.4062	-22.4062
																224.8	-22.5462	-22.4585	-22.4585
																224.7	-22.6172	-22.529	-22.529
																224.6	-22.7168	-22.5873	-22.5873
																224.5	-22.7982	-22.666	-22.666
																224.4	-22.8895	-22.7338	-22.7338
																224.3	-22.9551	-22.8201	-22.8201
																224.2	-23.0182	-22.8919	-22.8919
																224.1	-23.0879	-22.9603	-22.9603
																224	-23.1718	-23.0509	-23.0509
																223.9	-23.2227	-23.1294	-23.1294
																223.8	-23.3191	-23.2058	-23.2058
																223.7	-23.3622	-23.2558	-23.2558
																223.6	-23.407	-23.326	-23.326
																223.5	-23.4872	-23.4621	-23.4621
																223.4	-23.5443	-23.5385	-23.5385
																223.3	-23.5745	-23.597	-23.597
																223.2	-23.6391	-23.652	-23.652
																223.1	-23.6625	-23.6916	-23.6916
																223	-23.7135	-23.7607	-23.7607
																222.9	-23.7202	-23.8021	-23.8021
																222.8	-23.7563	-23.8463	-23.8463
																222.7	-23.8133	-23.9099	-23.9099
																222.6	-23.856	-23.9562	-23.9562
																222.5	-23.8943	-24.0334	-24.0334
																222.4	-23.9074	-24.0695	-24.0695
																222.3	-23.9733	-24.1222	-24.1222
																222.2	-23.9701	-24.1295	-24.1295
																222.1	-23.987	-24.1716	-24.1716
																222	-23.9977	-24.1967	-24.1967
																221.9	-24.0218	-24.2195	-24.2195
																221.8	-24.0498	-24.2578	-24.2578
																221.7	-24.087	-24.2335	-24.2335
																221.6	-24.0778	-24.2276	-24.2276
																221.5	-24.0791	-24.223	-24.223
																221.4	-24.0717	-24.2495	-24.2495
																221.3	-24.0807	-24.2915	-24.2915
																221.2	-24.085	-24.3206	-24.3206
																221.1	-24.0762	-24.3542	-24.3542
																221	-24.0863	-24.3601	-24.3601
																220.9	-24.1312	-24.4024	-24.4024
																220.8	-24.1013	-24.3665	-24.3665
																220.7	-24.0991	-24.3729	-24.3729
																220.6	-24.0725	-24.3813	-24.3813
																220.5	-24.0601	-24.3829	-24.3829
																220.4	-24.0822	-24.3941	-24.3941
																220.3	-24.1173	-24.39	-24.39
																220.2	-24.0776	-24.3573	-24.3573
																220.1	-24.0802	-24.3412	-24.3412
																220	-24.0458	-24.3187	-24.3187
																219.9	-24.0135	-24.2584	-24.2584
																219.8	-24.0629	-24.2867	-24.2867
																219.7	-24.0324	-24.2388	-24.2388
																219.6	-24.0238	-24.2038	-24.2038
																219.5	-24.0758	-24.2373	-24.2373
																219.4	-24.0679	-24.2411	-24.2411
																219.3	-24.0901	-24.2787	-24.2787
																219.2	-24.053	-24.2369	-24.2369
																219.1	-24.0886	-24.2613	-24.2613
																219	-24.0925	-24.2149	-24.2149
																218.9	-24.112	-24.2048	-24.2048
																218.8	-24.0967	-24.193	-24.193
																218.7	-24.1292	-24.1874	-24.1874
																218.6	-24.1437	-24.1764	-24.1764
																218.5	-24.1349	-24.1723	-24.1723
																218.4	-24.1073	-24.1342	-24.1342
																218.3	-24.0754	-24.1438	-24.1438
																218.2	-24.0501	-24.1425	-24.1425
																218.1	-24.0679	-24.1704	-24.1704
																218	-24.0789	-24.1486	-24.1486
																217.9	-24.0985	-24.154	-24.154
																217.8	-24.105	-24.1505	-24.1505
																217.7	-24.1191	-24.1709	-24.1709
																217.6	-24.1308	-24.157	-24.157
																217.5	-24.1314	-24.1443	-24.1443
																217.4	-24.1013	-24.0993	-24.0993
																217.3	-24.134	-24.1104	-24.1104
																217.2	-24.1418	-24.0986	-24.0986
																217.1	-24.1381	-24.1026	-24.1026
																217	-24.1591	-24.0937	-24.0937
																216.9	-24.1372	-24.08	-24.08
																216.8	-24.1171	-24.0875	-24.0875
																216.7	-24.1307	-24.117	-24.117
																216.6	-24.1081	-24.0674	-24.0674
																216.5	-24.1251	-24.0416	-24.0416
																216.4	-24.0843	-24.0285	-24.0285
																216.3	-24.0843	-24.0487	-24.0487
																216.2	-24.0895	-24.0498	-24.0498
																216.1	-24.0632	-24.0674	-24.0674
																216	-24.0231	-24.023	-24.023
																215.9	-24.0281	-23.9862	-23.9862
																215.8	-23.9817	-23.9548	-23.9548
																215.7	-23.9926	-23.9519	-23.9519
																215.6	-23.9651	-23.9499	-23.9499
																215.5	-23.9522	-23.9494	-23.9494
																215.4	-23.9289	-23.9291	-23.9291
																215.3	-23.9318	-23.9128	-23.9128
																215.2	-23.9547	-23.9254	-23.9254
																215.1	-23.9871	-23.9387	-23.9387
																215	-23.9793	-23.956	-23.956
																214.9	-24.0126	-23.9838	-23.9838
																214.8	-24.0142	-23.9992	-23.9992
																214.7	-24.0018	-24.0119	-24.0119
																214.6	-24.0023	-24.0072	-24.0072
																214.5	-24.051	-24.0536	-24.0536
																214.4	-24.0694	-24.0629	-24.0629
																214.3	-24.0817	-24.0566	-24.0566
																214.2	-24.1005	-24.0599	-24.0599
																214.1	-24.1019	-24.0337	-24.0337
																214	-24.1239	-24.0776	-24.0776
																213.9	-24.1206	-24.0994	-24.0994
																213.8	-24.1685	-24.1342	-24.1342
																213.7	-24.1705	-24.1493	-24.1493
																213.6	-24.172	-24.169	-24.169
																213.5	-24.1902	-24.1912	-24.1912
																213.4	-24.1767	-24.2037	-24.2037
																213.3	-24.2782	-24.27	-24.27
																213.2	-24.344	-24.3075	-24.3075
																213.1	-24.3321	-24.3248	-24.3248
																213	-24.397	-24.3547	-24.3547
																212.9	-24.4077	-24.4391	-24.4391
																212.8	-24.506	-24.4892	-24.4892
																212.7	-24.5255	-24.5187	-24.5187
																212.6	-24.5354	-24.5428	-24.5428
																212.5	-24.6349	-24.5879	-24.5879
																212.4	-24.7313	-24.6717	-24.6717
																212.3	-24.7848	-24.7401	-24.7401
																212.2	-24.8635	-24.8167	-24.8167
																212.1	-24.9403	-24.8928	-24.8928
																212	-24.9872	-24.9386	-24.9386
																211.9	-25.0481	-24.9644	-24.9644
																211.8	-25.1188	-25.0509	-25.0509
																211.7	-25.1452	-25.1215	-25.1215
																211.6	-25.1614	-25.1539	-25.1539
																211.5	-25.2119	-25.1917	-25.1917
																211.4	-25.2499	-25.2359	-25.2359
																211.3	-25.3245	-25.2692	-25.2692
																211.2	-25.4073	-25.3053	-25.3053
																211.1	-25.4758	-25.374	-25.374
																211	-25.4982	-25.4386	-25.4386
																210.9	-25.571	-25.5089	-25.5089
																210.8	-25.6612	-25.5924	-25.5924
																210.7	-25.7106	-25.7019	-25.7019
																210.6	-25.7893	-25.7706	-25.7706
																210.5	-25.8655	-25.8224	-25.8224
																210.4	-25.948	-25.8576	-25.8576
																210.3	-25.9949	-25.9043	-25.9043
																210.2	-26.0724	-25.9842	-25.9842
																210.1	-26.1141	-26.0422	-26.0422
																210	-26.2011	-26.0987	-26.0987
																209.9	-26.2638	-26.1664	-26.1664
																209.8	-26.2405	-26.2085	-26.2085
																209.7	-26.2701	-26.2481	-26.2481
																209.6	-26.3567	-26.31	-26.31
																209.5	-26.366	-26.3279	-26.3279
																209.4	-26.4024	-26.3477	-26.3477
																209.3	-26.459	-26.3821	-26.3821
																209.2	-26.4929	-26.408	-26.408
																209.1	-26.4376	-26.3924	-26.3924
																209	-26.4379	-26.3935	-26.3935
																208.9	-26.4189	-26.3741	-26.3741
																208.8	-26.3877	-26.3008	-26.3008
																208.7	-26.374	-26.2968	-26.2968
																208.6	-26.3713	-26.2599	-26.2599
																208.5	-26.307	-26.2408	-26.2408
																208.4	-26.3434	-26.2557	-26.2557
																208.3	-26.3672	-26.2323	-26.2323
																208.2	-26.2598	-26.1397	-26.1397
																208.1	-26.2196	-26.0739	-26.0739
																208	-26.0736	-25.9831	-25.9831
																207.9	-25.9479	-25.9277	-25.9277
																207.8	-25.8388	-25.8511	-25.8511
																207.7	-25.7277	-25.7645	-25.7645
																207.6	-25.6246	-25.6521	-25.6521
																207.5	-25.4695	-25.5079	-25.5079
																207.4	-25.3292	-25.3928	-25.3928
																207.3	-25.1458	-25.2404	-25.2404
																207.2	-25.0067	-25.1087	-25.1087
																207.1	-24.828	-24.9634	-24.9634
																207	-24.6184	-24.8217	-24.8217
																206.9	-24.4846	-24.705	-24.705
																206.8	-24.288	-24.4669	-24.4669
																206.7	-24.0629	-24.2885	-24.2885
																206.6	-23.8459	-24.0746	-24.0746
																206.5	-23.6281	-23.838	-23.838
																206.4	-23.4016	-23.5868	-23.5868
																206.3	-23.1085	-23.2788	-23.2788
																206.2	-22.8111	-23.0318	-23.0318
																206.1	-22.5863	-22.8008	-22.8008
																206	-22.2488	-22.4826	-22.4826
																205.9	-21.8908	-22.1985	-22.1985
																205.8	-21.6686	-21.8713	-21.8713
																205.7	-21.3889	-21.5831	-21.5831
																205.6	-21.0738	-21.2352	-21.2352
																205.5	-20.7122	-20.93	-20.93
																205.4	-20.3757	-20.5911	-20.5911
																205.3	-20.0206	-20.235	-20.235
																205.2	-19.6976	-19.8981	-19.8981
																205.1	-19.4026	-19.6246	-19.6246
																205	-19.0284	-19.2718	-19.2718
																204.9	-18.641	-18.9026	-18.9026
																204.8	-18.2925	-18.5652	-18.5652
																204.7	-18.0072	-18.1938	-18.1938
																204.6	-17.6643	-17.86	-17.86
																204.5	-17.2126	-17.3365	-17.3365
																204.4	-16.8431	-16.9439	-16.9439
																204.3	-16.4634	-16.5183	-16.5183
																204.2	-15.9071	-15.939	-15.939
																204.1	-15.4927	-15.5559	-15.5559
																204	-15.0784	-15.0672	-15.0672
																203.9	-14.6085	-14.5562	-14.5562
																203.8	-14.1513	-14.1211	-14.1211
																203.7	-13.5969	-13.5404	-13.5404
																203.6	-13.138	-13.0358	-13.0358
																203.5	-12.6326	-12.579	-12.579
																203.4	-12.2192	-12.1399	-12.1399
																203.3	-11.7514	-11.6126	-11.6126
																203.2	-11.1981	-11.1269	-11.1269
																203.1	-10.6872	-10.638	-10.638
																203	-10.1651	-10.1236	-10.1236
																202.9	-9.66636	-9.59181	-9.59181
																202.8	-9.18933	-8.99308	-8.99308
																202.7	-8.61003	-8.47094	-8.47094
																202.6	-8.04801	-7.97196	-7.97196
																202.5	-7.5017	-7.4425	-7.4425
																202.4	-6.89467	-6.91178	-6.91178
																202.3	-6.31512	-6.3776	-6.3776
																202.2	-5.77514	-5.83568	-5.83568
																202.1	-5.2201	-5.24763	-5.24763
																202	-4.66573	-4.67987	-4.67987
																201.9	-4.09866	-4.13165	-4.13165
																201.8	-3.40126	-3.46257	-3.46257
																201.7	-2.82079	-2.84401	-2.84401
																201.6	-2.1681	-2.21116	-2.21116
																201.5	-1.58645	-1.6525	-1.6525
																201.4	-0.906942	-1.02814	-1.02814
																201.3	-0.0743112	-0.268983	-0.268983
																201.2	0.523781	0.306236	0.306236
																201.1	1.24344	0.99009	0.99009
																201	2.03509	1.79565	1.79565
																200.9	2.69832	2.47697	2.47697
																200.8	3.53251	3.29552	3.29552
																200.7	4.19815	3.98276	3.98276
																200.6	5.10993	4.89455	4.89455
																200.5	5.87554	5.61245	5.61245
																200.4	6.59636	6.36033	6.36033
																200.3	7.29353	7.03743	7.03743
																200.2	7.9889	7.75293	7.75293
																200.1	8.71026	8.54887	8.54887
																200	9.5948	9.48041	9.48041

## Sheet: Fig 3
	Source Data Figure 3b
	Pericarp			Locule			Columella
	Change in Fluorescence			Change in Fluorescence			Change in Fluorescence
	ripe	unripe		ripe	unripe		ripe	unripe
	0.385	0.255		-0.393	0.02		-0.915	-6.91
	7.018	3.938		0.998	-0.021		-1.791	-0.151
	9.565	4.987		1.007	0.364		6.904	-22.828
	8.68	-4.765		0.068	0.068		-0.119	-21.718
	8.446	4.024		4.164	4.164
	11.607	4.983		2.05	2.05
	3.214	0.133		0.015	-2.473
	3.865	0.899		2.224	-0.184
	10.221	6.056		3.633	-1.313
	7.019	7.73		-0.039	-0.787
	7.158	4.477		0.305	-9.57
	8.945	3.4		-0.006	-4.954
	0.324	0.249
	3.262	-0.41
	13.822	1.131
	13.96	2.201
	9.457	-0.127
	5.122	0.909
	8.467	0.018
	5.523	0.843
	13.294	0.537
	11.406	-0.107
	10.448	-1.101
	8.97	0.084

## Sheet: Fig 4
	Source Data Figure 4e
	10 mM ACC			10 mM PZA
	Mean Fluorescence			Mean Fluorescence
	outer area	inner area		outer area	inner area
	35.088	43.91		37.675	13.76
	38.303	47.377		36.811	12.075
	34.09	36.774		35.127	14.387

## Sheet: Fig 5
	Source Data Figure 5b											Source Data Figure 5c
	Time					Mean Fluorescence						1 mM ACC			10 mM ACC			water			1 mM PZA			10 mM PZA
	(hr)		Golden Delicious			Jazz			Fuji			Mean Fluorescence			Mean Fluorescence			Mean Fluorescence			Mean Fluorescence			Mean Fluorescence
	0	14.074	14.768	13.983	13.465	13.087	11.487	13.776	16.796	15.342		1 hr	20 hr		1 hr	20 hr		1 hr	20 hr		1 hr	20 hr		1 hr	20 hr
	1	16.567	17.599	17.21	15.735	15.421	13.02	13.675	18.006	15.4		23.897	32.96		24.589	36.513		16.567	25.474		15.221	17.832		11.062	11.095
	2	18.355	19.108	18.954	16.794	16.442	13.942	13.195	17.499	14.696		19.864	29.676		23.507	32.68		17.599	26.626		13.652	15.588		12.191	11.975
	4	19.293	20.395	20.76	18.378	17.692	15.723	12.784	17.347	14.484		19.353	31.193		23.583	35.404		17.21	28.887		13.948	15.213		14.101	14.327
	8	21.372	22.882	23.587	20.374	18.821	17.664	12.145	16.414	13.855
	20	25.474	26.626	28.887	23.495	22.355	21.729	12.273	16.398	14.362
												Source Data Figure 5d
												1 mM ACC			10 mM ACC			water			1 mM PZA			10 mM PZA
												Mean Fluorescence			Mean Fluorescence			Mean Fluorescence			Mean Fluorescence			Mean Fluorescence
												1 hr	20 hr		1 hr	20 hr		1 hr	20 hr		1 hr	20 hr		1 hr	20 hr
												14.652	22.38		16.117	26.087		15.735	23.495		13.01	15.402		11.128	13.15
												16.579	25.568		17.394	28.181		15.421	22.355		12.022	14.532		12.803	13.335
												12.919	22.637		16.668	27.229		13.02	21.729		13.53	16.598		7.935	7.666
												Source Data Figure 5e
												1 mM ACC			10 mM ACC			water			1 mM PZA			10 mM PZA
												Mean Fluorescence			Mean Fluorescence			Mean Fluorescence			Mean Fluorescence			Mean Fluorescence
												1 hr	20 hr		1 hr	20 hr		1 hr	20 hr		1 hr	20 hr		1 hr	20 hr
												15.99	14.796		16.001	15.347		13.675	12.273		13.622	10.275		14.093	9.98
												13.741	11.382		16.054	16.041		18.006	16.398		11.151	7.97		9.548	6.066
												15.744	13.275		16.424	14.628		15.4	14.362		15.768	11.408		9.412	6.793

## Sheet: Fig 6
	Source Data Figure 6a											Source Data Figure 6b
	Time					Mean Fluorescence						1 mM ACC			10 mM ACC			water			1 mM PZA			10 mM PZA
	(hr)		10 mM ACC			water			10 mM PZA			Mean Fluorescence			Mean Fluorescence			Mean Fluorescence			Mean Fluorescence			Mean Fluorescence
	0	7.116	8.565	5.984	8.035	7.923	10.005	3.787	7.661	5.246		1 hr	20 hr		1 hr	20 hr		1 hr	20 hr		1 hr	20 hr		1 hr	20 hr
	1	10.008	11.607	14.163	10.258	10.507	11.647	4.526	7.405	5.536		15.033	36.763		10.008	42.721		10.258	31.592		9.709	20.293		4.526	9.727
	2	13.162	14.912	19.35	12.712	12.972	13.394	5.289	7.796	6.047		13.11	37.365		11.607	44.268		10.507	32.938		8.434	18.411		7.405	13.322
	4	18.537	20.822	27.468	16.812	16.753	15.951	5.988	8.345	6.801		14.629	37.58		14.163	49.538		11.647	27.012		12.893	13.279		5.536	11.481
	8	26.341	29.807	36.965	22.315	22.7	20.271	7.068	9.884	8.109
	20	42.721	44.268	49.538	31.592	32.938	27.012	9.727	13.322	11.481
	Source Data Figure 6d											Source Data Figure 6e
	Time					Mean Fluorescence						1 mM ACC			10 mM ACC			water			1 mM PZA			10 mM PZA
	(hr)		10 mM ACC			water			10 mM PZA			Mean Fluorescence			Mean Fluorescence			Mean Fluorescence			Mean Fluorescence			Mean Fluorescence
	0	16.648	13.556	14.604	11.389	14.787	11.807	13.904	11.912	13.021		1 hr	20 hr		1 hr	20 hr		1 hr	20 hr		1 hr	20 hr		1 hr	20 hr
	1	21.456	18.696	18.137	13.267	17.136	13.505	14.212	12.271	12.776		15.198	26.07		21.456	39.199		13.267	27.201		13.63	19.121		14.212	18.53
	2	24.178	20.566	19.323	14.578	18.42	15.007	14.451	12.831	13.213		18.831	29.451		18.696	35.993		17.136	28.831		14.835	17.515		12.271	16.661
	4	30.042	25.105	22.699	17.65	20.895	17.741	15.624	14.03	14.259		14.27	28.186		18.137	32.2		13.505	29.363		12.878	19.069		12.776	15.849
	8	35.88	30.451	26.952	22.021	23.972	21.281	17.007	15.623	15.197
	20	39.199	35.993	32.2	27.201	28.831	29.363	18.53	16.661	15.849
	Source Data Figure 6g											Source Data Figure 6h
	Time					Mean Fluorescence						1 mM ACC			10 mM ACC			water			1 mM PZA			10 mM PZA
	(hr)		10 mM ACC			water			10 mM PZA			Mean Fluorescence			Mean Fluorescence			Mean Fluorescence			Mean Fluorescence			Mean Fluorescence
	0	15.298	10.877	11.032	11.095	11.411	8.134	7.501	10.543	8.106		1 hr	20 hr		1 hr	20 hr		1 hr	20 hr		1 hr	20 hr		1 hr	20 hr
	1	22.706	14.462	14.42	14.353	14.711	10.503	7.647	11.595	7.898		14.774	25.905		22.706	37.817		14.353	26.251		15.818	19.49		7.647	11.944
	2	24.712	16.396	16.01	15.265	15.502	11.894	7.952	12.055	8.195		14.419	28.692		14.462	29.062		14.711	25.137		17.376	21.207		11.595	16.071
	4	26.307	18.401	17.84	17.76	17.672	14.685	8.689	12.842	8.921		13.876	24.895		14.42	28.715		10.503	24.417		13.935	17.014		7.898	11.755
	8	31.144	22.979	22.57	22.455	22.141	19.546	10.333	14.715	10.316
	20	37.817	29.062	28.715	26.251	25.137	24.417	11.944	16.071	11.755

## Sheet: Fig 7
	Source Data Figure 7e
	Col-0			acs1/2/6/4/5/9/7/11			eto1-1			Col-0
	(w/o ACC)			(w/o ACC)			(w/o ACC)			(w ACC)
	Mean Fluorescence			Mean Fluorescence			Mean Fluorescence			Mean Fluorescence
	- AEP	+ AEP		- AEP	+ AEP		- AEP	+ AEP		- AEP	+ AEP
	4.041	9.533		1.994	2.706		3.731	21.3		4.172	25.451
	3.101	12.032		2.39	2.617		2.904	21.197		7.712	29.739
	3.138	10.782		2.133	1.719		3.288	20.01		7.402	29.456

## Sheet: Fig 8
	Source Data Figure 8f
				Col-0
	none			flg22			elf18
	Mean Fluorescence			Mean Fluorescence			Mean Fluorescence
	- AEP	+ AEP		- AEP	+ AEP		- AEP	+ AEP
	4.041	8.234		3.489	17.603		3.313	15.744
	3.101	9.826		3.618	15.073		1.869	15.673
	3.138	9		2.181	20.164		3.265	17.505
				fls2/efr/cerk1
	none			flg22			elf18
	Mean Fluorescence			Mean Fluorescence			Mean Fluorescence
	- AEP	+ AEP		- AEP	+ AEP		- AEP	+ AEP
	3.834	8.25		1.376	5.869		2.624	2.855
	3.624	9.976		0.288	12.749		2.15	9.753
	4.345	7.889		2.961	7.281		2.147	11.163
				acs1/2/6/4/5/9/7/11
	none			flg22			elf18
	Mean Fluorescence			Mean Fluorescence			Mean Fluorescence
	- AEP	+ AEP		- AEP	+ AEP		- AEP	+ AEP
	1.994	4.396		2.66	2.735		2.385	3.306
	2.39	4.604		2.889	3.143		2.531	2.578
	2.133	3.847		3.215	2.98		2.711	2.974

## Sheet: Fig 9
	Source Data Figure 9f
				Col-0
	none			AvrRpm1			AvrRpt2
	Mean Fluorescence			Mean Fluorescence			Mean Fluorescence
	- AEP	+ AEP		- AEP	+ AEP		- AEP	+ AEP
	4.041	11.158		2.945	17.906		2.395	20.061
	3.101	7.199		2.967	16.138		3.652	16.249
	3.138	12.97		1.642	19.431		4.613	25.527
				rpm1rps2
	none			AvrRpm1			AvrRpt2
	Mean Fluorescence			Mean Fluorescence			Mean Fluorescence
	- AEP	+ AEP		- AEP	+ AEP		- AEP	+ AEP
	2.062	10.644		1.155	8.951		3.331	9.962
	2.593	11.59		1.181	8.971		1.959	7.409
	3.342	8.086		2.431	7.397		2.332	9.265
				acs1/2/6/4/5/9/7/11
	none			AvrRpm1			AvrRpt2
	Mean Fluorescence			Mean Fluorescence			Mean Fluorescence
	- AEP	+ AEP		- AEP	+ AEP		- AEP	+ AEP
	1.994	8.095		1.931	8.216		3.742	7.299
	2.39	1.812		2.443	4.771		3.253	5.37
	2.133	1.687		2.414	6.598		3.03	7.691

## Sheet: Supple Fig 42
	Source Data Supplementary Figure 42a											Source Data Supplementary Figure 42b
	Time					Mean Fluorescence						1 mM ACC			10 mM ACC			water			1 mM PZA			10 mM PZA
	(hr)		10 mM ACC			water			10 mM PZA			Mean Fluorescence			Mean Fluorescence			Mean Fluorescence			Mean Fluorescence			Mean Fluorescence
	0	9.397	13.516	8.386	9.28	6.461	4.719	7.07	6.229	3.955		1 hr	20 hr		1 hr	20 hr		1 hr	20 hr		1 hr	20 hr		1 hr	20 hr
	1	10.215	14.268	9.421	9.357	6.76	4.745	6.633	6.798	3.492		6.172	6.543		10.215	6.594		9.357	6.136		6.395	3.903		6.633	4.323
	2	10.627	15.178	10.416	10.036	7.051	4.541	6.45	6.98	3.192		8.555	7.035		14.268	10.732		6.76	4.556		3.161	2.056		6.798	5.758
	4	8.829	13.916	9.665	8.995	6.076	3.884	5.571	6.41	2.886		6.81	5.148		9.421	8.409		4.745	4.124		4.757	2.508		3.492	2.675
	8	7.918	13.792	9.865	8.05	5.478	3.961	4.673	5.786	2.807
	20	6.594	10.732	8.409	6.136	4.556	4.124	4.323	5.758	2.675
	Source Data Supplementary Figure 42d											Source Data Supplementary Figure 42e
	Time					Mean Fluorescence						1 mM ACC			10 mM ACC			water			1 mM PZA			10 mM PZA
	(hr)		10 mM ACC			water			10 mM PZA			Mean Fluorescence			Mean Fluorescence			Mean Fluorescence			Mean Fluorescence			Mean Fluorescence
	0	15.409	15.623	24.169	19.834	19.277	14.397	14.501	14.304	9.188		1 hr	20 hr		1 hr	20 hr		1 hr	20 hr		1 hr	20 hr		1 hr	20 hr
	1	15.434	16.821	17.248	17.174	15.14	14.043	13.668	11.341	7.38		22.438	32.089		15.434	31.958		17.174	24.449		15.916	21.399		13.668	15.628
	2	19.692	21.107	20.759	20.937	18.253	17.041	14.446	12.534	8.216		18.542	26.091		16.821	30.262		15.14	19.183		15.731	20.689		11.341	16.872
	4	22.935	23.359	22.636	22.526	18.196	17.083	13.976	12.593	8.612		13.549	28.958		17.248	28.966		14.043	19.706		10.432	13.949		7.38	11.832
	8	29.758	28.042	27.369	24.186	21.03	19.95	15.729	14.53	10.354
	20	31.958	30.262	28.966	24.449	19.183	19.706	15.628	16.872	11.832
